# Supplementary material for: Data on the peptide mapping and MS identification for phosphorylated peptide
Source: Data Brief. 2016 May 12;8:26–30. doi: 10.1016/j.dib.2016.05.009 (PMC4885016; doi:10.1016/j.dib.2016.05.009)
Supplement: Supplementary file 1 — Supplementary material [file mmc1.zip]

Archive with 1 entries (1 files):
- supplementary file.rar
